# Supplementary material for: Periodic formation of epithelial somites from human pluripotent stem cells
Source: Nat Commun. 2022 Apr 28;13:2325. doi: 10.1038/s41467-022-29967-1 (PMC9050736; doi:10.1038/s41467-022-29967-1)
Supplement: Supplementary file 3 — Supplementary Data 1 [file 41467_2022_29967_MOESM3_ESM.xlsx]

## Sheet: Sheet1
	Supplementary Data 1: List of top 100 differentially expressed genes between low and high doses of CHIR
	Top 100 genes upregulated in somitoids treated with 5 µM CHIR
	[1]	SFRP2	HES5	MAP1B	TMEM47	CRNDE	TUBA1A	SOX3	AL359091.1	TTYH1	PAX6	IRX3
	[12]	SFRP1	CAMK2N1	PLP1	FABP7	RGMA	FGFBP3	NRXN1	TUBB2B	SCUBE2	FZD3	METRN
	[23]	PRSS23	PDPN	SOX2-OT	RFX4	MIAT	IRX2	SOX2	VIM	CKB	CCDC160	SPON1
	[34]	KIF21A	TLE4	SRGAP3	NTRK2	CEMIP2	RND2	PCDH8	MEG3	ID2	ARL4C	SOX11
	[45]	RMST	PRTG	SOX21	POU3F2	GPM6B	FZD2	GNAI2	SLC2A1	FAM181A	CELF2	CALM2
	[56]	BTG1	AL139246.5	MAPK10	KLHDC8A	IRX5	CTNND2	DPYSL3	CD47	RNF130	TOX3	DTX4
	[67]	LIX1	ID4	PTPRZ1	ZBTB16	COTL1	ZFP36L1	FAT3	TMEFF1	PROX1	MALAT1	TMSB15A
	[78]	CSRP2	LINC01414	FZD7	BASP1	IFT57	FGF13	RGS20	ELAVL4	FHL1	SOX1	MORF4L1
	[89]	MSMO1	PCDH18	PANTR1	SALL2	PALLD	RTN3	LGR4	GLUL	ASXL3	LMO3	LRIG1
	[100]	NOVA1
	Top 100 genes upregulated in somitoids treated with 10 µM CHIR
	[1]	GPC3	S100A11	PABPC1	GYPC	TCF15	PDGFRA	COL1A2	PAX3	FOXC2	FOXC1	HAPLN1
	[12]	NME2	TMSB10	MICOS10	GSTO1	LAPTM4A	SIX1	SEPTIN6	NR2F6	RHOBTB3	NDUFS5	NME1
	[23]	PFN1	DACH1	UNCX	FGF18	PCOLCE	PEG10	FSCN1	PPP1R14B	PPIB	SNCG	SERPINF1
	[34]	VAMP8	SMOC1	TXN	IFI16	MEOX1	HAPLN3	NPM1	LAPTM4B	COL2A1	GMDS	ALCAM
	[45]	FLRT2	FOXD1	CADM1	NRN1	CD81	CLTA	IL17RD	MYLIP	UQCRH	BGN	RHOC
	[56]	PSMA7	CD164	RIPPLY1	SPARC	RAB34	PHLDA1	AOPEP	CDK6	NEFL	HSPD1	ITM2A
	[67]	LAMB1	OAF	BST2	MYC	ATP5PF	SEC61B	LEF1	TWIST1	ETS1	SEPTIN11	SPRY1
	[78]	NEFM	MXRA8	LHFPL6	C1QBP	PRDX1	NPM3	ARHGAP10	HMGN1	MGAT5	HMGA2	FMOD
	[89]	COX7A2	ATP5MC3	HSP90AB1	PARK7	RBMS1	MIR503HG	YBX3	IFITM2	LINC01116	POMP	TXNDC17
	[100]	SOX4
