# Supplementary material for: Periodic formation of epithelial somites from human pluripotent stem cells
Source: Nat Commun. 2022 Apr 28;13:2325. doi: 10.1038/s41467-022-29967-1 (PMC9050736; doi:10.1038/s41467-022-29967-1)
Supplement: Supplementary file 4 — Supplementary Data 2 [file 41467_2022_29967_MOESM4_ESM.xlsx]

## Sheet: Sheet1
	Supplemantary Data 2: Primer sequences for qPCR
	Gene	Forward	Reverse	Reference
	hNANOG	ACAGAAATACCTCAGCCTCC	CCATTGCTATTCTTCGGCCAG	This study
	hOCT4/POU5F1	AGTGAGAGGCAACCTGGAGA	ACACTCGGACCACATCCTTC	Loh et al., Cell, 166, 2016
	hSOX2	TGGACAGTTACGCGCACAT	CGAGTAGGACATGCTGTAGGT	Loh et al., Cell, 166, 2016
	hBRACHYURY	TGCTGCAATCCCATGACA	CGTTGCTCACAGACCACA	Shimoda et al., BMC Cancer, 12, 2012
	hTBX6	AAGTACCAACCCCGCATACA	TAGGCTGTCACGGAGATGAA	Loh et al., Cell, 166, 2016
	hHES7	CTCCCTTGCGTCTAGGATTG	CTGAGGGTGGGAGACAGAAG	Diaz-Cuadros et al., Nature, 580, 2020
	hMESP2	AGCTTGGGTGCCTCCTTATT	TGCTTCCCTGAAAGACATCA	Loh et al., Cell, 166, 2016
	hUNCX4.1	CTATCCCGACGTGTTCATGC	GAACTCGGGACTCGACCAG	Loh et al., Cell, 166, 2016
	hTCF15	GAGCTGAGGAGAGTCCCGT	TGTGCCTCTCTCTAGGTCCA	Loh et al., Cell, 166, 2016
	hFOXC2	CCTCCTGGTATCTCAACCACA	GAGGGTCGAGTTCTCAATCCC	Loh et al., Cell, 166, 2016
	hGAPDH	GCACCGTCAAGGCTGAGAAC	AGGGATCTCGCTCCTGGAA	Loh et al., Cell, 166, 2016
	hN-CADHERIN	CCTCCAGAGTTTACTGCCATGAC	GTAGGATCTCCGCCACTGATTC	OriGene Technologies, Inc.
