# Supplementary material for: Periodic formation of epithelial somites from human pluripotent stem cells
Source: Nat Commun. 2022 Apr 28;13:2325. doi: 10.1038/s41467-022-29967-1 (PMC9050736; doi:10.1038/s41467-022-29967-1)
Supplement: Supplementary file 5 — Supplementary Data 3 [file 41467_2022_29967_MOESM5_ESM.xlsx]

## Sheet: Sheet1
Supplementary Data 3: Statistics of scRNA-seq
Summary of the statistics of scRNA-seq in this study
	Total Read Counts	Mapped to the genome (%)	Mapped to the transcriptome (%)	Cell counts after QC	Total UMI counts assigned to the cells	Mean Read / cell	Median gene detected / cell
10% Matrigel	604761515	89.7	53.7	3781	150035824	39681.5	6134
W/O Matrigel	521530049	91.5	56.9	3446	156938255	45542.2	6173
CHIR-MULTI-seq	1018811420	89.6	54.6	8247 (7331 after removing doublets and negative cells due to barcording)	280273743	33984.9	5476
Summary of the demultiplexing results of MULTI-seq in this study
	Sample description	Barcode	Assigned cell counts	%total
CHIR-MULTI-seq-a	CHIR 5 µM	CATAGAGC	2945	35.71
CHIR-MULTI-seq-b	CHIR 7 µM	TCCTCGAA	2453	29.7441
CHIR-MULTI-seq-c	CHIR 10 µM	GTGTACCT	1933	23.4388
Doublet due to barcoding	-	-	898	10.8888
Negative (No barcode)	-	-	18	0.218261
