# Supplementary material for: Periodic formation of epithelial somites from human pluripotent stem cells
Source: Nat Commun. 2022 Apr 28;13:2325. doi: 10.1038/s41467-022-29967-1 (PMC9050736; doi:10.1038/s41467-022-29967-1)
Supplement: Supplementary file 12 — Source Data [file 41467_2022_29967_MOESM12_ESM.xlsx]

## Sheet: Fig1e
Fig. 1e
Day 5	Day 6	Day 7
1	5	9
1	4	7
2	5	9
2	4	10
2	5	7
1	4	7
2	4	8
1	8	7
1	6	10
1	6	12
1	8	12
0	8	11
0	8	8
0	7	9
0	7	10
0	6	10
0	6	9
0	5	11
0	6	10
0	7	9
0	4	7
0	5	12
0	7	11
0	7	11
0	4	12
0	5	10
0	5	11
0	7	11
0	7	9
0	8	8
0	7	11
0	7	11
0	7	10
0	7	10
0	7	9
0	6	8
0	7	9
0	8	8
3	6	12
2	6	12
2	6	13
1	6	12
3	7	10
1	7	10
2	7	10
1	7	11
1	8	11
2	8	11
0	7	10
0	6	10
0	6	8
0	7	11
0	8	10
0	7	8
0	6	9
0	5	11
0	6	10
0	6	11
0	7	12
2	8	11
2	6	10
3	7	11
1	7	11
1	7	8
3	6	9
1	6	10
1	6	11
1	6	11
1	6	11
1	6	10
1	5	12
1	5	13
0	6	13
0	5	11
0	5	11
0	6	12
0	7	12
0	9
0	8
0	10
0	9
0	8
0	7
0	7
0	8
0	6
0	7
0	7
0	7
0	6
0	7
0	7
0	7
0	7
0	7
0	8
0	6
0	8
0	7
0	7
0	7
2	10
1	9
1	8
2	7
2	9
3	8
3	7
2	9
1	7
2	7
2	8
1	8
3
3
2
2
2
1
0
0
0
0
0
4
3
3
3
3
3
3
3
3
3
3
3
3
3
2
2
2
2
2
2
2
2
2
2
2
2
2
2
2
2
2
2
2
2
2
2
1
1
1
1
1
1
1
1
1
1
1
1
1
1
1
1
1
1
1
1
1
1
1
1
1
1
0
0
0
0
0
0
0
0
0
0
0
0
0
0
0
0
0
0
0
0
0
0
0
0
0
3
1
2
2
2
2
3
2
1
1
2
1
2
2
2
1
3
2
1
2
3
2
1
3
3
2
1
1
2
1
1
1
1
2
2
2
2
3
3
2
2
2
1
3
2
3
0
0
0
0
0
0
0
0
0
0
0
0
0
0
0
0
0
0
0
0
0
0
0
0
0
0
0

## Sheet: Fig1f
Fig. 1f
Inter-somite distance						Width
somite 1	somite 2	somite 3	somite 4	somite 5		somite 1	somite 2	somite 3	somite 4	somite 5
94.1016	106.648	100.375	112.922	101.943		179.435	191.457	172.516	169.029	169.282
112.614	103.781	128.071	167.817	150.152		212.926	196.473	186.345	214.914	210.936
99.8292	99.8292	123.862	112.77	144.198		146.614	170.93	170.411	185.927	200.459
101.935	99.0226	106.304	149.99	78.6356		142.491	158.278	160.204	187.252	155.905
79.8481	103.333	119.772	145.605	147.954		140.217	153.291	164.186	186.363	179.011
116.421	88.1476	133.053	123.074	207.938		182.471	165.5	186.042	178.067	206.473
118.822	128.203	111.005	186.05	236.633		177.408	178.139	166.686	212.281	214.141
85.0811	145.225	161.361	214.502			155.406	167.862	181.412	208.35
114.061	137.894	163.43				179.933	181.704	174.481

## Sheet: Fig1k
Fig. 1k
Minor axis				Major axis				Circularity
Area 1	Area 2	Area 3		Area 1	Area 2	Area 3		Area 1	Area 2	Area 3
5.00022	5.67431	5.00672		9.67619	14.3607	20.3445		0.697097	0.573785	0.512459
6.01649	4.57839	5.92695		7.6185	6.95244	13.7486		0.967669	0.783441	0.730148
4.82631	4.71628	6.5821		7.38674	10.7987	16.4424		0.830013	0.710139	0.581066
5.20763	5.67229	5.03425		7.33484	12.1212	17.957		0.821409	0.682604	0.528843
5.10171	2.96141	4.26634		9.73327	7.73899	15.2204		0.781119	0.604834	0.414689
3.44753	3.42995	3.82131		5.53979	8.53787	9.99583		0.664088	0.599211	0.428767
3.50053	5.25673	4.42792		7.27454	9.68846	23.0038		0.768039	0.599142	0.341685
6.49526	4.66062	3.6313		14.7019	8.46892	12.272		0.738854	0.745151	0.420499
4.43779	5.05449	5.11264		7.45963	11.3356	16.4365		0.675612	0.730964	0.4623

## Sheet: Fig3d
Fig. 3d
Detrended				Phase
Time (min)	Posterior	Anterior		Time (min)	Posterior	Anterior
0	13403.4	-16179.7		0	5.995	4.206
10	13500.3	-10935.3		10	6.211	4.431
20	13047.7	-5651.71		20	0.144	4.655
30	12397.8	-346.781		30	0.333	4.88
40	11651.3	4445.7		40	0.549	5.073
50	9748.37	8270.15		50	0.766	5.299
60	6885.68	10173.5		60	0.982	5.524
70	3735.45	12067.8		70	1.198	5.749
80	-77.219	12414.6		80	1.415	5.974
90	-4906.3	13417.1		90	1.631	6.2
100	-9080.19	13546.8		100	1.847	0.141
110	-12199.1	12517.9		110	2.064	0.366
120	-13814.3	10196.1		120	2.28	0.591
130	-15450.9	7100.61		130	2.496	0.816
140	-16382.2	3222.55		140	2.712	1.041
150	-16100.9	-418.839		150	2.928	1.265
160	-15132.5	-4854.3		160	3.144	1.49
170	-13059.5	-9295.41		170	3.359	1.714
180	-10416.1	-12875.6		180	3.575	1.938
190	-7829.7	-16464.4		190	3.791	2.162
200	-4780.68	-19464.2		200	4.006	2.386
210	-1566.36	-21289.7		210	4.222	2.61
220	773.718	-21393.7		220	4.45	2.852
230	1937.73	-16474.6		230	4.665	3.075
240	2386.02	-12682.8		240	4.88	3.298
250	6375.94	-10736		250	5.094	3.52
260	10228.7	-7882.43		260	5.309	3.743
270	12313.6	-4300.57		270	5.523	3.966
280	14022	-3141.95		280	5.737	4.189
290	14300.3	62.532		290	5.961	4.411
300	13761.8	3172.34		300	6.174	4.646
310	13488.6	5315.32		310	0.105	4.868
320	12501.7	8465.26		320	0.318	5.09
330	9612.9	9968.95		330	0.531	5.311
340	7529.43	12348.7		340	0.744	5.533
350	3856.34	14131.9		350	0.957	5.754
360	1243.75	15526.5		360	1.177	5.975
370	-2027.13	17007.1		370	1.389	6.196
380	-4278.04	16274.4		380	1.602	0.143
390	-7008.13	14513.9		390	1.814	0.364
400	-9345.35	12842		400	2.026	0.585
410	-10966.6	9894.87		410	2.238	0.805
420	-12447.2	6833.08		420	2.455	1.025
430	-12802.7	3098.14		430	2.666	1.245
440	-12908.2	-445.37		440	2.878	1.466
450	-12297.2	-3981.7		450	3.089	1.686
460	-10712.7	-6840.78		460	3.3	1.912
470	-8415.77	-10576.8		470	3.511	2.132
480	-6233.16	-14012.7		480	3.726	2.351
490	-4440.39	-16571.4		490	3.937	2.571
500	-3155.01	-18314.2		500	4.147	2.79
510	2.41	-18229.7		510	4.358	3.009
520	1963.72	-16597.8		520	4.568	3.228
530	3850.85	-13463.6		530	4.778	3.447
540	5888.65	-10278.1		540	4.988	3.666
550	7831.57	-6383.19		550	5.198	3.889
560	10234.6	-2964.06		560	5.411	4.108
570	10535.2	1014.59		570	5.62	4.326
580	11469.6	3881.28		580	5.83	4.545
590	11438.5	7395.86		590	6.039	4.763
600	10443	9450.48		600	6.249	4.981
610	9677.61	10804.9		610	0.175	5.199
620	8175.25	12230.7		620	0.384	5.417
630	6297.12	14263		630	0.593	5.635
640	5666.84	13702.8		640	0.802	5.853
650	3149.02	14237.3		650	1.013	6.071
660	948.484	13560.5		660	1.222	0.008
670	-1127.25	11900.3		670	1.43	0.225
680	-3093.9	10582.4		680	1.639	0.443
690	-5259.18	7969.45		690	1.848	0.66
700	-6502.43	6051.94		700	2.056	0.877
710	-8147.01	2350.32		710	2.264	1.095
720	-9491.82	-138.411		720	2.473	1.312
730	-9985.05	-3084.69		730	2.681	1.529
740	-9997.55	-6029.8		740	2.889	1.746
750	-9246.94	-8476.11		750	3.097	1.962
760	-8646	-11434.6		760	3.305	2.179
770	-7562.35	-13487.1		770	3.514	2.396
780	-6293.82	-14848		780	3.722	2.613
790	-4737.41	-15928.9		790	3.93	2.829
800	-3225.69	-15854.3		800	4.137	3.047
810	-1458.75	-15350.2		810	4.345	3.263
820	57.962	-13895.1		820	4.553	3.48
830	2049.6	-11787		830	4.76	3.696
840	3445.34	-9232		840	4.967	3.912
850	5195.77	-6287.65		850	5.175	4.128
860	6752.74	-2986.99		860	5.382	4.345
870	7450.36	950.206		870	5.589	4.561
880	7960.84	4818.49		880	5.796	4.777
890	8027.23	7821.55		890	6.004	4.993
900	8347.09	10480.4		900	6.211	5.208
910	7934.86	12049.2		910	0.134	5.424
920	7814.01	14678.3		920	0.341	5.64
930	7229.4	14912.5		930	0.548	5.856
940	5089.38	15412.5		940	0.755	6.072
950	3670.93	14398.8		950	0.963	0.004
960	1655.55	13415.1		960	1.17	0.22
970	143.341	11560.2		970	1.376	0.435
980	-1867.94	9842.76		980	1.583	0.651
990	-3440.21	7488.79		990	1.789	0.866
1000	-4975.47	4904.39		1000	1.996	1.082
1010	-6405.46	1411.31		1010	2.202	1.297
1020	-7478.86	-1440.52		1020	2.408	1.513
1030	-7908.84	-4119.11		1030	2.614	1.728
1040				1040
1050	-8862.68	-10008.5		1050	3.026	2.159
1060	-8128.37	-12009.3		1060	3.232	2.374
1070	-7144.3	-13442.3		1070	3.438	2.589
1080	-6242.89	-13983		1080	3.644	2.804
1090	-4825.9	-13947		1090	3.85	3.019
1100	-3480.48	-13126.2		1100	4.056	3.234
1110	-1541.33	-11550.6		1110	4.261	3.449
1120	547.111	-9690.43		1120	4.467	3.664
1130	2150.03	-7473.73		1130	4.673	3.879
1140	3219.41	-5135.82		1140	4.878	4.093
1145	5024.02	-2381.39		1145	5.084	4.308
1155	6297.25	607.251		1155	5.289	4.522
1165	7713.41	3490.56		1165	5.494	4.737
1175	8419.49	6296.59		1175	5.699	4.951
1185	7952.25	8684.19		1185	5.904	5.166
1195	8118.01	11156.9		1195	6.108	5.38
1205	8088.54	12348.6		1205	0.03	5.594
1215	7218.38	13268.2		1215	0.234	5.808
1225	6424.69	12628		1225	0.439	6.022
1235	5396.05	11858.2		1235	0.643	6.236
1245	3413.82	11429.2		1245	0.848	0.166
1255	2019.45	9267.2		1255	1.052	0.38
1265	109.256	7726.78		1265	1.256	0.593
1275	-1149.65	5601.33		1275	1.46	0.807
1285	-2722.89	3370.25		1285	1.664	1.02
1295	-4198.01	472.096		1295	1.867	1.233
1305	-5556.18	-1897.88		1305	2.071	1.446
1315	-7265.83	-4285.97		1315	2.274	1.659
1325	-7554.1	-6620.86		1325	2.478	1.871
1335	-8129.2	-9284.33		1335	2.681	2.084
1345	-7996.91	-11675.5		1345	2.884	2.296
1355	-7811.92	-13045.4		1355	3.086	2.508
1365	-7601.88	-14368.3		1365	3.289	2.72
1375	-6800.17	-14553.1		1375	3.492	2.932
1385	-5695	-14042.9		1385	3.694	3.144
1395	-4507.38	-12532.6		1395	3.897	3.356
1405	-2805.54	-11009.8		1405	4.099	3.567
1415	-1287.62	-7866.42		1415	4.301	3.778
1425	354.947	-5763.45		1425	4.503	3.989
1435	2382.03	-2741.76		1435	4.705	4.2
1445	3398.5	482.932		1445	4.906	4.411
1455	5237.17	3250.31		1455	5.108	4.622
1465	6045.06	6466.98		1465	5.309	4.832
1475	7375.08	9504.4		1475	5.511	5.042
1485	7612.44	11493.2		1485	5.712	5.252
1495	7643.32	13475.6		1495	5.913	5.462
1505	7708.96	14336.4		1505	6.114	5.671
1515	7303.85	14427.6		1515	0.032	5.881
1525	6611.27	14458.5		1525	0.233	6.09
1535	5299.02	13811.9		1535	0.433	0.016
1545	4254.25	12455.8		1545	0.632	0.225
1555	3244.18	10427.8		1555	0.833	0.434
1565	1822.17	7511.38		1565	1.033	0.642
1575	604.352	5830		1575	1.233	0.851
1585	-961.598	2839.07		1585	1.433	1.059
1595	-2125.12	393.06		1595	1.633	1.267
1605	-3766.22	-2614.74		1605	1.833	1.475
1615	-4725.48	-5252.97		1615	2.033	1.683
1625	-5910.02	-7310.42		1625	2.232	1.891
1635	-6596.81	-9635.13		1635	2.432	2.098
1645	-6989.44	-11760.9		1645	2.631	2.304
1655	-7019.76	-13509.5		1655	2.828	2.511
1665	-7395.44	-14453.9		1665	3.027	2.719
1675	-7159.1	-14728.8		1675	3.226	2.925
1685	-6056.38	-14739.8		1685	3.425	3.132
1695	-5007.29	-13597.6		1695	3.624	3.339
1705	-4118.49	-11950.1		1705	3.823	3.546
1715	-3055.42	-9734.94		1715	4.022	3.752
1725	-1389.44	-7157.78		1725	4.22	3.958
1735	-92.672	-4281.5		1735	4.419	4.165
1745	1003.16	-1277.95		1745	4.618	4.371
1755	2498.89	1915.76		1755	4.816	4.574
1765	3846.66	4637.84		1765	5.014	4.78
1775	5094.42	8423.67		1775	5.213	4.986
1785	5679.66	10631		1785	5.411	5.191
1795	6164.17	12427.3		1795	5.609	5.397
1805	6909.2	13410		1805	5.807	5.602
1815	6566.5	13539.3		1815	6.006	5.808
1825	6843.56	13467.7		1825	6.204	6.013
1835	6498.4	14053.1		1835	0.119	6.218
1845	5357.91	11747.6		1845	0.317	0.14
1855	4143.04	9946.48		1855	0.515	0.346
1865	3707.42	8236.91		1865	0.713	0.551
1875	2005.05	6014.13		1875	0.911	0.756
1885	1047.77	4106.45		1885	1.109	0.961
1895	260.886	1616.82		1895	1.307	1.166
1905	-1185.94	-884.9		1905	1.504	1.371
1915	-2143.76	-3384.05		1915	1.702	1.576
1925	-2676.74	-4928.16		1925	1.9	1.781
1935	-3244.87	-6806.64		1935	2.098	1.986
1945	-4468.35	-8190.67		1945	2.296	2.191
1955	-4666.64	-9717.34		1955	2.494	2.396
1965	-5012.93	-10722.5		1965	2.692	2.601
1975	-5321.98	-11661.5		1975	2.89	2.806
1985	-5615.79	-11760.1		1985	3.088	3.011
1995	-5966.6	-12042.8		1995	3.286	3.216
2005	-5716.73	-11730.9		2005	3.484	3.421
2015	-5602.26	-10743.1		2015	3.682	3.626
2025	-5212.42	-9292.67		2025	3.88	3.831
2035	-3693.81	-7063.08		2035	4.078	4.036
2045	-3078.39	-5174.34		2045	4.276	4.241
2055	-1210.62	-2231.84		2055	4.475	4.446
2065	528.913	583.928		2065	4.673	4.651
2075	1688.74	3149.62		2075	4.871	4.868
2085	3008.78	5521.42		2085	5.083	5.074
2095	3947.62	7653.4		2095	5.282	5.28
2105	4611.76	8915.68		2105	5.48	5.486
2115	5361.73	10297.5		2115	5.679	5.691
2125	5535.55	11045.3		2125	5.878	5.897
2135	5727.32	11102.5		2135	6.077	6.103
2145	5502.17	11446.8		2145	6.276	0.026
2155	5172.55	10450.8		2155	0.192	0.232
2165	4239.48	9660.87		2165	0.392	0.438
2175	3240.83	8338.75		2175	0.591	0.645
2185	2530.49	6427.68		2185	0.79	0.851
2195	1706.42	4060.89		2195	0.99	1.057
2205	1137.71	2176.5		2205	1.189	1.264
2215	209.277	90.187		2215	1.389	1.47
2225	-712.046	-1575.55		2225	1.588	1.697
2235	-1324.74	-3658.79		2235	1.788	1.904
2245	-1856.71	-5257.79		2245	1.988	2.111
2255	-2407.83	-6096.92		2255	2.187	2.319
2265	-3052.63	-7712.66		2265	2.387	2.526
2275	-3241.33	-8302.29		2275	2.587	2.734
2285	-3343.16	-8593.13		2285	2.787	2.941
2295	-3009.97	-8509.33		2295	2.987	3.149
2305	-3092.99	-7774.94		2305	3.188	3.357
2315	-2716.25	-6592.12		2315	3.388	3.565
2325	-2500.23	-4636		2325	3.588	3.773
2335	-1475.65	-3001.57		2335	3.788	3.981
2345	-661.834	-464.942		2345	3.989	4.161
2355	376.697	2113.21		2355	4.16	4.369
2365	1627.61	4781.76		2365	4.359	4.577
2375	2836.72	8027.03		2375	4.559	4.784
2385	3302.25	9851.6		2385	4.759	4.992

## Sheet: Fig3e
Fig. 3e
Time (min)	Detrended
0	637.167
10	854.656
20	1047.01
30	1214.2
40	1304.57
50	1334.24
60	1269.08
70	1173.41
80	988.287
90	729.033
100	437.504
110	100.991
120	-241.675
130	-626.998
140	-990.186
150	-1316.87
160	-1576.5
170	-1755.99
180	-1857.03
190	-1881.63
200	-1822.71
210	-1682.96
220	-1470.11
230	-1194.8
240	-886.293
250	-569.975
260	-225.107
270	120.287
280	447.013
290	752.569
300	995.174
310	1203.44
320	1342.46
330	1396
340	1382.18
350	1280.45
360	1164.12
370	965.34
380	735.473
390	429.913
400	134.994
410	-174.965
420	-468.202
430	-723.712
440	-949.595
450	-1130.24
460	-1238.1
470	-1284.96
480	-1273.82
490	-1218.64
500	-1095.25
510	-912.757
520	-680.343
530	-424.498
540	-146.356
550	147.922
560	440.599
570	722.187
580	943.143
590	1147.85
600	1270.78
610	1351.03
620	1363.83
630	1323.95
640	1237.43
650	1094.71
660	913.733
670	671.535
680	430.932
690	166.87
700	-93.476
710	-340.891
720	-598.911
730	-816.21
740	-998.094
750	-1130.01
760	-1212.71
770	-1252.62
780	-1242.82
790	-1187.04
800	-1065.86
810	-904.91
820	-704.037
830	-467.609
840	-220.836
850	54.991
860	310.032
870	550.825
880	780.848
890	941.091
900	1078.31
910	1132.17
920	1168.01
930	1155.65
940	1063.15
950	934.825
960	770.219
970	566.246
980	348.326
990	146.657
1000	-91.943
1010	-334.175
1020	-550.099
1030	-737.556
1040
1050	-1064.92
1060	-1163.66
1070	-1193.37
1080	-1180.85
1090	-1128.39
1100	-1010.47
1110	-853.283
1120	-646.236
1130	-425.361
1140	-178.058
1145	96.793
1155	379.333
1165	631.222
1175	860.32
1185	1026.08
1195	1159.71
1205	1242.06
1215	1249.13
1225	1217.83
1235	1155.88
1245	1027.27
1255	855.423
1265	651.27
1275	441.543
1285	204.777
1295	-27.393
1305	-261.94
1315	-491.221
1325	-684.422
1335	-867.51
1345	-1002.76
1355	-1110.54
1365	-1161.94
1375	-1177.05
1385	-1152.09
1395	-1089.76
1405	-959.057
1415	-800.062
1425	-589.895
1435	-349.862
1445	-115.904
1455	142.233
1465	390.244
1475	602.865
1485	798.301
1495	975.175
1505	1068.41
1515	1141.54
1525	1147.82
1535	1106.06
1545	1003.82
1555	863.687
1565	706.362
1575	501.692
1585	293.771
1595	91.702
1605	-134.413
1615	-328.651
1625	-515.739
1635	-679.444
1645	-821.123
1655	-933.622
1665	-1016.61
1675	-1050.27
1685	-1058.28
1695	-1005.57
1705	-918.573
1715	-782.575
1725	-600.422
1735	-385.24
1745	-146.904
1755	82.8
1765	314.449
1775	551.707
1785	723.659
1795	899.153
1805	1009.05
1815	1073.54
1825	1093.89
1835	1071.84
1845	981.242
1855	869.886
1865	728.892
1875	550.848
1885	376.962
1895	184.174
1905	-20.367
1915	-234.592
1925	-409.511
1935	-568.334
1945	-732.041
1955	-862.12
1965	-955.463
1975	-1017.53
1985	-1049.78
1995	-1031.68
2005	-974.574
2015	-880.062
2025	-744.43
2035	-552.775
2045	-357.122
2055	-133.558
2065	101.901
2075	324.811
2085	536.457
2095	711.104
2105	833.528
2115	944.107
2125	1008.51
2135	1016.77
2145	998.099
2155	927.138
2165	819.231
2175	673.087
2185	513.925
2195	339.875
2205	176.359
2215	-6.694
2225	-189.253
2235	-362.355
2245	-522.09
2255	-659.085
2265	-779.328
2275	-863.198
2285	-923.312
2295	-940.027
2305	-917.892
2315	-864.104
2325	-766.48
2335	-628.648
2345	-468.937
2355	-274.095
2365	-75.558
2375	130.563
2385	332.02
2395	497.714
2405	660.136
2415	775.296
2425	848.923
2435	874.247
2445	866.426
2455	837.868
2465	770.412
2475	665.584
2485	551.08
2495
2505	284.216
2515	93.615
2525	-63.285
2535	-208.722
2545	-365.564
2555	-504.611
2565	-618.363
2575	-705.003
2585	-771.152
2595	-807.515
2605	-806.465
2615	-788.44
2625	-725.764
2635	-624.096
2645	-522.834
2655	-361.127
2665	-219.656
2675	-37.331
2685	137.654
2695	303.438
2705	440.328
2715	557.738
2725	636.365
2735	679.353
2745	733.546
2755	737.677
2765	708.801
2775	661.1
2785	576.447
2795	495.954
2805	383.214
2815	276.719
2825	153.481
2835	40.733
2845	-66.062
2855	-164.152
2865	-268.132
2875	-361.201
2885	-417.432
2895	-471.902
2905	-483.255
2915	-490.644
2925	-465.223
2935	-404.824
2945	-336.707
2955	-240.842
2965	-136.659
2975	-33.305
2985
2995
3005	137.054
3015	392.971
3025	463.659
3035	511.199
3045	536.713
3055	544.384
3065	545.617
3075	506.837
3085	454.002
3095	391.891
3105	331.302
3115	235.978
3125	156.621
3135	69.895
3145	-13.857
3155	-105.638
3165	-192.643
3175	-261.714
3185	-311.292
3195	-348.94
3205	-378.469
3215	-405.009
3225	-401.36
3235	-373.002
3245	-323.125
3255	-289.061
3265	-217.427
3275	-137.696
3285	-39.439
3295	35.604
3305	126.26
3315	196.615
3325	258.327
3335	317.349
3345	339.895
3355	358.878
3365	357.909
3375	354.677
3385	327.469
3395	279.483
3405	238.322
3415	184.838
3425	124.232
3435	55.191
3445	1.124
3455	-65.148
3465	-124.872
3475	-169.468
3485	-216.538
3495	-247.748
3505	-275.163
3515	-294.914
3525	-292.74
3535	-290.235
3545	-264.464
3555	-223.372
3565	-182.06
3575	-129.556
3585	-72.262
3595	-22.662
3605	52.52

## Sheet: Fig3f
Fig. 3f
HES7 oscillation	Somite formation
5.11111	3.86667
5.11111	4.3
5.05556	5.25
5.05556	4.91667
5.11111	4.7
3.91667	4.11905
3.83333	4.3
3.83333	4.2381
5.27778	5
5.19444	5.83333
5.35714	5
5.40476	6
5.3375	6.05556
5.61667	4.66667
	6
	5.5
	5.83333

## Sheet: Fig4c
Fig. 4c
Space	W/O Matrigel	10% Matrigel	25% Matrigel	50% Matrigel
0	156.604	157.417	224.062	284.979
0.690542	156.75	155.479	219.562	284.583
1.38108	157.854	157.417	216.042	293.083
2.07163	156.875	156.958	240.854	295.417
2.76217	155.917	157.021	275.875	297.188
3.45271	156.021	156.875	489.104	302.062
4.14325	156.542	158.5	745.333	309.354
4.83379	157.771	157.625	1151.1	316.583
5.52433	158.25	158.562	1579.38	323.417
6.21488	158.708	158.5	2038.12	332.875
6.90542	160.5	158.083	2308.75	336.479
7.59596	161.208	159.521	2465.56	336.583
8.2865	163.5	162.688	2247.9	338.75
8.97704	165.979	178	1950.62	342.5
9.66759	167.396	203.667	1673.85	353.875
10.3581	173.708	202.875	1421.69	380.354
11.0487	180.521	199.5	1254.5	404.458
11.7392	195	206.875	1128.17	418.75
12.4298	203.729	221.333	1057.33	422.375
13.1203	220.958	251.021	1007.79	441.938
13.8108	247.417	341.25	971.146	492.146
14.5014	286.771	504.604	927.167	567.229
15.1919	341.625	746.708	883.083	664.417
15.8825	404.417	1021.65	898.083	737.375
16.573	494.729	1134.04	908.646	811.729
17.2635	541.917	1127.88	904.458	906.667
17.9541	546.021	1168.54	900.542	1075.94
18.6446	557.458	1198.23	897.021	1259.69
19.3352	586.479	1205.21	894.5	1446.42
20.0257	624.208	1178.94	892.688	1539.75
20.7163	651.083	1141.08	870.396	1590.17
21.4068	635.75	1108.48	843.729	1604.52
22.0973	633.667	1095.1	813.042	1582.38
22.7879	619.917	1085.58	793.521	1533.77
23.4784	638.854	1081.46	811.396	1459.73
24.169	754.521	1049.08	825.625	1350.27
24.8595	975.271	1046.65	834.583	1257.65
25.55	1195.98	1018.85	858.396	1187.69
26.2406	1272.58	990.854	890.958	1142.54
26.9311	1222.9	1010.92	932.208	1119.58
27.6217	1156.92	1045.27	974.792	1106.65
28.3122	1123.73	1041.56	996.604	1095.75
29.0028	1112.21	1004.46	1009.88	1063.21
29.6933	1052.5	986.958	994	1048.75
30.3838	960.479	968.458	983.708	1048.06
31.0744	892.229	998.938	980.896	1063.46
31.7649	878.104	1003.62	976.229	1074.15
32.4555	917	1010.27	970.667	1088.38
33.146	966.958	999.583	978.729	1106.42
33.8366	1040.21	995.938	989.562	1103.12
34.5271	1121	977.333	992.083	1107
35.2176	1184.42	988.875	1000.04	1116.96
35.9082	1229.54	986.417	1025.9	1132.54
36.5987	1263.21	1006	1037.15	1132.65
37.2893	1278.88	1022.65	1028.75	1132.5
37.9798	1265.73	1038.88	1041.06	1143.08
38.6703	1228.71	1050.12	1065.56	1141.69
39.3609	1208.85	1103.27	1086.67	1148.46
40.0514	1229.48	1100.75	1106.56	1167.52
40.742	1218.06	1124.12	1117.94	1220.25
41.4325	1156.4	1184.83	1134	1276.1
42.1231	1085.81	1242.23	1166.17	1331.48
42.8136	1040.73	1332.85	1207.69	1373.81
43.5041	1032.38	1423.67	1261.38	1456.31
44.1947	1021.19	1512	1318.9	1556.42
44.8852	1054.77	1576.54	1378.77	1664.42
45.5758	1089.42	1618.17	1463.67	1755.33
46.2663	1104.23	1730.4	1552.67	1843.29
46.9568	1124.27	1725.06	1609.81	1929.77
47.6474	1161.67	1683.04	1649.62	1975.23
48.3379	1152.21	1680.42	1631.38	2032.96
49.0285	1144.9	1771.46	1586.98	2104.6
49.719	1133.77	1836.06	1507.92	2205.48
50.4096	1138.12	1967.75	1432.62	2264.81
51.1001	1118.9	2014.42	1359.77	2291.27
51.7906	1062.9	2008.94	1312.9	2277.31
52.4812	1002.17	2114.65	1271.04	2175.73
53.1717	976.979	2236.17	1222.71	2103.88
53.8623	970.646	2318.27	1181.04	2084.42
54.5528	985.708	2466.73	1161.38	2163.12
55.2433	950.833	2591.79	1145.96	2238.25
55.9339	930.167	2782.52	1136.25	2309.69
56.6244	957.812	3045.15	1123.96	2376.08
57.315	995.104	3315.79	1110.38	2474.83
58.0055	1011.12	3510.88	1089.06	2531.65
58.6961	1028.54	3643.06	1066.67	2469.77
59.3866	1077.35	3723.06	1054.67	2351.52
60.0771	1165.77	3768	1045.65	2232.21
60.7677	1287.27	3561.6	1046.42	2121.88
61.4582	1395.85	3224.19	1041.23	2044.6
62.1488	1477.08	2966.52	1028.29	1954.35
62.8393	1544.12	2749.54	1018.4	1848.19
63.5299	1605.21	2571.5	1010.23	1708.69
64.2204	1651.85	2455.58	996.771	1604.04
64.9109	1698.46	2340.98	982.917	1531.73
65.6015	1739.25	2385.12	988.25	1503.69
66.292	1745.06	2411.31	999.146	1474.48
66.9826	1758.96	2330.21	1028.15	1430.19
67.6731	1734.83	2149.29	1043.1	1368.06
68.3636	1655.06	2033.65	1039.58	1315.06
69.0542	1542	1925.69	1017.38	1267.21
69.7447	1429.06	1818.38	984.333	1222.02
70.4353	1356.52	1753.98	981.625	1172.27
71.1258	1319.1	1679.27	985.042	1139.46
71.8164	1258.25	1545.06	987.729	1127.9
72.5069	1196.12	1390.83	981.146	1150.02
73.1974	1157.62	1312.85	944.479	1162.02
73.888	1165.12	1322.83	901.958	1169.56
74.5785	1215.98	1325.98	852.146	1173.19
75.2691	1270.5	1308.04	829.667	1182.98
75.9596	1307.92	1287.15	822.979	1200.12
76.6501	1273.75	1229.9	811.771	1220.81
77.3407	1238.77	1166.94	799.583	1233.92
78.0312	1246.17	1132.42	783.146	1249.17
78.7218	1273.5	1127.92	773.208	1277.29
79.4123	1280.65	1142.25	784.458	1332.46
80.1029	1249.9	1149.1	791.438	1422.96
80.7934	1201.69	1191.83	792.958	1487.31
81.4839	1182.98	1203.04	794.167	1514.15
82.1745	1191.02	1203.69	795.229	1546.44
82.865	1226.42	1203	777.208	1591.17
83.5556	1257.6	1231.27	756.146	1638.21
84.2461	1267.62	1221.5	754.771	1651.48
84.9366	1243.31	1243.81	750.917	1628.17
85.6272	1184.17	1244.9	739.521	1586.06
86.3177	1129.94	1238.71	741.062	1531.23
87.0083	1107.19	1185.83	759.542	1492.02
87.6988	1075.75	1143.79	775.854	1469.08
88.3894	1010.17	1156.02	791.083	1464.46
89.0799	940.021	1154.15	808.875	1499.4
89.7704	883.604	1150.85	826.333	1492.56
90.461	833.979	1182.77	819.875	1468.58
91.1515	776.521	1185	817.229	1504.62
91.8421	729.062	1172.83	826.792	1564.81
92.5326	696.854	1166.83	834.542	1640.65
93.2232	659.771	1190	840.125	1731.73
93.9137	629.604	1204.21	843.312	1842.79
94.6042	609.771	1212.08	845.167	1953.48
95.2948	599.958	1193.5	831.021	2059.46
95.9853	598.833	1220.04	814.354	2135.17
96.6759	602.458	1268.83	810.271	2142.29
97.3664	590	1289.73	806.729	2086.19
98.0569	601.042	1298.96	804.938	1946.27
98.7475	623.021	1369.71	812.958	1875.12
99.438	642.542	1464	833.708	1854.46
100.129	673.542	1535.29	844.188	1892.38
100.819	710.5	1564.79	848.667	1939.21
101.51	727.271	1641.54	847.104	1954.27
102.2	706.417	1719.19	846.125	1927.12
102.891	682.979	1744.29	887.625	1822.62
103.581	631.875	1748.56	929.375	1715.58
104.272	601.542	1722.27	972.188	1621.54
104.962	602.292	1617.44	1014.1	1604.44
105.653	608.958	1578.79	1054.96	1621.23
106.343	605.125	1515.85	1095.06	1652.17
107.034	603.188	1517.1	1134.92	1687.75
107.725	631.75	1530.96	1134.29	1739.96
108.415	675.625	1544.06	1124.08	1779.75
109.106	695.354	1550.85	1068.83	1802.29
109.796	729.396	1595.1	1021.75	1865.54
110.487	753.062	1582.25	1000.6	1881.98
111.177	748.833	1695.1	991.271	1877.1
111.868	730.875	1917.5	996.812	1932.67
112.558	736	2253.42	1015.88	1997.65
113.249	787.354	2593.15	1042.62	2046.98
113.939	851.708	2879.17	1106.27	2052.56
114.63	880.812	3230.71	1177.5	2068.08
115.32	850.167	3483.31	1265.94	2108.75
116.011	827.562	3644.71	1345.48	2177.67
116.702	827.125	3733.21	1397.15	2174.27
117.392	820.854	3731.56	1450.25	2157.38
118.083	796.562	3580.38	1505.08	2145.52
118.773	814.104	3353.35	1593.9	2208.94
119.464	796.688	3062.92	1701.69	2319.79
120.154	765.333	2789.1	1894.56	2421.33
120.845	763.917	2618.38	2100.75	2460.83
121.535	778.979	2455.65	2244.15	2388.85
122.226	797.104	2268.52	2376.58	2273.1
122.916	802.021	2085.81	2473.29	2124.1
123.607	781.958	1953.33	2594.33	2060.75
124.298	769.167	1889.77	2746.08	2012.62
124.988	761.042	1812.31	2898.4	1969.19
125.679	719.438	1756.75	3050.96	1894.31
126.369	677.417	1635.92	3308.5	1788.94
127.06	645.562	1637.21	3576.54	1671.88
127.75	615.625	1563.96	3631.88	1553.94
128.441	595.062	1484.44	3625.12	1471.02
129.131	610.062	1448.69	3424.17	1405.42
129.822	622.438	1350.35	3211.58	1355.73
130.512	632.458	1288.4	2984.29	1320.31
131.203	648.104	1290.46	2747.71	1290.48
131.893	685.312	1301.67	2505.65	1270.29
132.584	715.646	1289.52	2311.54	1279.85
133.275	722.312	1282.58	2128.56	1267.25
133.965	705.042	1307.62	1996.85	1245.98
134.656	670.333	1288.94	1881.65	1224.67
135.346	663.688	1295.04	1818.88	1200.77
136.037	621.833	1336.25	1757.56	1174.58
136.727	648.021	1294.27	1698.33	1145.88
137.418	690.625	1281.19	1624.21	1119.29
138.108	730.562	1270.4	1542.02	1102.46
138.799	759.083	1294.44	1487.88	1096.15
139.489	763.542	1282.08	1438.9	1109.31
140.18	737.521	1288.58	1386.19	1130.29
140.871	772.312	1293.33	1330.25	1162.27
141.561	787.146	1261.02	1264.67	1212.67
142.252	761.208	1258.5	1218.81	1285.98
142.942	722.75	1259.94	1197.75	1379.04
143.633	668.854	1199.27	1171.71	1492.69
144.323	597.292	1179.29	1142.88	1596.65
145.014	537.896	1152.65	1082.44	1694.02
145.704	552.792	1140.62	1019.46	1758.54
146.395	570.625	1119.29	1025.54	1669.25
147.085	530.812	1097.83	1039.29	1467.67
147.776	471.729	1085.04	1076.56	1177.15
148.466	402.604	1100.58	1100.92	776.438
149.157	345.458	1105.75	1109.38	501.458
149.848	309.062	1153.33	1135.12	332.083
150.538	282.792	1175.4	1170.5	273.125
151.229	264.792	1172.92	1219.33	246.625
151.919	248.312	1213.02	1269.98	223.708
152.61	236.521	1286.46	1306.56	204.812
153.3	219.125	1371.5	1360.06	193.188
153.991	197.292	1388.9	1465.42	184.583
154.681	181.625	1423.19	1499.56	179.083
155.372	174.938	1448.85	1445.27	177.812
156.062	168.229	1568.88	1362.88	175.292
156.753	164.917	1597.56	1265	173.792
157.444	159.688	1618.6	1259.35	173.688
158.134	159.417	1649.67	1270.19	172.208
158.825	157.417	1634.81	1279.04	171.104
159.515	156.646	1456.79	1286.73	170.083
160.206	157.125	1154.73	1290.92	169.562
160.896	157.312	773.771	1289.85	170.5
161.587	156.875	560.979	1282.46	171.458
162.277	155	399.562	1215.4	171.479
162.968	154.208	299.979	1116.27	169.25
163.658	154.667	250.438	1074.56	167.208
164.349	154.146	226.854	1044.73	165.958
165.04	153.542	211.208	1044.17	166.854
165.73	153.958	200.479	1016.27	166.479
166.421	154.979	190.062	906.042	165.667
167.111	154.146	182.292	778.458	166.625
167.802	155.042	174.146	629.75	165.812
168.492	155.625	168.438	474.833	164.771
169.183	154.5	167.854	316.688	164.646
169.873	153.646	166.021	248.708	163.833
170.564	154.333	162.958	198.208	162.812
171.254	154.917	162.708	178.854	161.396
171.945	153.958	159.188	163.208	160.625

## Sheet: Fig4f
Fig. 4f
Body																Somite
Area					Width					Length						Area					Width					Length
350 cells	500 cells	650 cells	800 cells	1000 cells	350 cells	500 cells	650 cells	800 cells	1000 cells	350 cells	500 cells	650 cells	800 cells	1000 cells		350 cells	500 cells	650 cells	800 cells	1000 cells	350 cells	500 cells	650 cells	800 cells	1000 cells	350 cells	500 cells	650 cells	800 cells	1000 cells
207.753	359.764	207.605	582.559	627.177	539.477	752.091	627.705	952.813	970.18	490.325	609.056	421.106	778.47	823.092		18.7496	20.7333	15.0231	26.4373	16.9945	174.42	191.031	149.277	265.592	177.363	136.869	138.19	128.138	126.739	121.999
220.731	333.957	367.965	412.398	667.463	684.365	852.032	1066.66	855.801	951.964	410.662	499.051	439.227	613.555	892.723		11.8714	32.1659	21.7097	24.7316	29.1934	157.065	244.728	226.181	188.451	209.63	96.2352	167.349	122.21	167.095	177.314
118.177	158.716	245.703	340.866	675.825	462.069	535.911	604.128	814.185	1015.74	325.637	377.085	517.836	533.054	847.15		6.8596	22.2164	17.4765	24.4226	21.3883	118.981	211.852	217.497	216.905	180.642	73.406	133.522	102.309	143.361	150.754
188.892	274.514	359.128	353.269	330.182	519.571	700.477	789.986	835.21	755.903	462.892	498.977	578.815	538.543	556.157		18.7434	21.617	9.79501	18.2614	21.7422	177.59	189.622	122.567	183.414	219.14	134.381	145.15	101.752	126.768	126.326
291.632	85.0652	395.601	413.437	273.977	687.218	395.154	839.001	912.806	656.855	540.319	274.091	600.351	576.688	531.074		23.3041	13.472	11.6181	30.2859	17.5923	208.993	153.862	173.831	252.298	167.649	141.974	111.484	85.0973	152.84	133.608
165.36	401.941	480.487	347.307	240.906	476.952	923.156	797.924	742.77	675.995	441.433	554.366	766.708	595.347	453.747		17.1675	35.5069	35.5772	22.8562	14.5176	156.56	277.085	231.856	226.84	188.023	139.617	163.159	195.372	128.29	98.309
247.57	271.067	271.54	248.633	237.866	630.565	660.327	884.716	721.506	602.588	499.894	522.67	390.787	438.762	502.599		20.9867	24.6863	28.012	22.4479	12.8789	189.936	302.89	264.008	229.95	213.744	140.684	103.772	135.094	124.295	76.7176
211.263	264.528	241.411	212.85		557.931	623.637	608.983	600.429		482.118	540.069	504.733	451.36			19.6456	24.3153	23.9293	17.7265		175.385	237.357	213.933	225.08		142.621	130.433	142.417	100.276
175.297	262.983	130.774			639.199	617.147	451.429			349.18	542.561	368.843				20.5673	22.2046	10.9177			210.089	218.612	160.26			124.648	129.324	86.7395
141.268	249.637				508.047	639.186				354.037	497.269					19.7103	21.8921				229.703	211.244				109.254	131.951
129.62	238.541				483.971	594.912				341.007	510.529					18.4074	17.9188				190.512	191.978				123.021	118.842
127.101	232.899				437.613	675.843				369.802	438.764					17.2222	17.3036				190.628	187.187				115.03	117.698
110.999	155.045				494.006	588.829				286.085	335.258					15.1744	14.0852				184.302	193.942				104.832	92.4704
104.714	144.995				432.42	579.25				308.326	318.712					14.835	14.0736				163.833	165.797				115.291	108.079
102.255	135.955				457.587	514.341				284.527	336.554					14.4189	12.1741				176.256	179.606				104.159	86.3026
98.8412	127.373				456.981	496.149				275.391	326.871					13.8332	9.31233				180.933	146.125				97.3457	81.1419
96.9664					421.175					293.135						13.4077					173.484					98.4023
93.6119					450.689					264.462						12.844					133.942					122.094
92.6417					418.188					282.062						11.4922					150.163					97.4428
85.8838					345.23					316.747						10.9193					144.182					96.4253
84.108					372.526					287.469						10.779					155.507					88.2549
83.9439					362.713					294.67						10.5775					156.191					86.226
74.8459					447.965					212.732						10.0119					156.063					81.682
61.111					354.872					219.259						9.5415					149.593					81.2109
48.6083					322.919					191.658						8.23944					133.801					78.4062
38.4784					288.781					169.652						7.62091					124.52					77.9253

## Sheet: Fig4g
Fig. 4g
	No somite	Multi-axis	String of somites
350 cells	0	2.66667	97.3333
500 cells	2.22222	22.2222	75.5556
650 cells	0	33.3333	66.6667
800 cells	12.8205	41.0256	46.1538
1000 cells	39.2857	32.1429	28.5714

## Sheet: Fig5c
Fig. 5c
	No somite	Sporadic somites	Multi-axis	String of somites
5 µM	68.1416	18.5841	0	13.2743
6 µM	9.67742	33.871	0	56.4516
7 µM	4.7619	11.9048	9.52381	73.8095
8 µM	0	0	4.34783	95.6522
9 µM	0	0	4.44444	95.5556
10 µM	0	0	2.66667	97.3333

[truncated: 20 more sheets: Fig5d, Fig5f, SuppFig 1c, SuppFig 2a, SuppFig 3, SuppFig 4, SuppFig 6, SuppFig 11a, SuppFig 11b, SuppFig 12a, SuppFig 12c, SuppFig 13a, SuppFig 13b, SuppFig 13c, SuppFig 13d, SuppFig 14b, SuppFig 15d, SuppFig 18b, SuppFig 18c, SuppFig 20c]
